# Supplementary material for: Transcriptomic profiling revealed the role of 24-epibrassinolide in alleviating salt stress damage in tall fescue (Festuca arundinacea)
Source: Front Plant Sci. 2022 Sep 22;13:976341. doi: 10.3389/fpls.2022.976341 (PMC9540362; doi:10.3389/fpls.2022.976341)
Supplement: Supplementary file 1 [file Table_1.XLSX]

## Sheet: Sheet1
	Supplementary Table 1-List of primers used for qRT-PCR analysis.
	Unigene ID	Forward (5`)	Reverse ( 3` )
1	Unigene30391	CTTTCCGCTGATCCAGAGAC	ACAGCCTCACCGAACTTCAC
2	CL2028.Contig1	ACGGCCAGATCAACTACGAC	GGCGCTCTCCTTTCCTCTAT
3	CL1847.Contig5	CTTAGGCGTTGCAAGAGGTC	CGTGCTGACATGTGTCTCCT
4	CL1052.Contig9	ACGGCGAACTCTGCTACATT	CAAGGGAGCTGAAACAGCAT
5	Unigene4922	TCCCGCTAGAAGAGAAGCAG	GTCGTAGAGACGGCGTGATT
6	Unigene7275	CCAAGCTAGAAATCGGCAAC	GTTCAATGCGGACTTGAGGT
7	CL1002.Contig34	GAACAGCCGAACAGATTGGT	TGAGCTTGAAGATGGGAGGT
8	CL7400.Contig4	GAACCTTGCACCAATGGAGT	CGCCTCATTAAGCAAGAAGG
9	TIP41(GenBankAccessionNumber DT690696)	GAACCAAGACACTATGCAAACA	GAAATACCACTATCCGCTAACTCA
