# Supplementary material for: Transcriptomic profiling revealed the role of 24-epibrassinolide in alleviating salt stress damage in tall fescue (Festuca arundinacea)
Source: Front Plant Sci. 2022 Sep 22;13:976341. doi: 10.3389/fpls.2022.976341 (PMC9540362; doi:10.3389/fpls.2022.976341)
Supplement: Supplementary file 2 [file Table_2.XLSX]

## Sheet: Sheet1
Supplementary Table 2-Characteristics of RNA-sequencing results of all samples
Sample	Total Number	Total Length	Mean Length	N50	N70	N90	GC(%)
CK_1	58884	46649470	792	1127	735	359	49.12
CK_2	65694	52768083	803	1103	749	379	48.38
CK_3	65607	51731899	788	1087	729	370	48.6
EBL_1	49376	37443367	758	1041	701	355	49.02
EBL_2	49726	36871828	741	995	682	356	48.82
EBL_3	51712	38195121	738	974	680	364	48.62
SALT_1	63052	47695702	756	1044	701	353	48.46
SALT_2	55083	42458795	770	1102	712	344	49.93
SALT_3	55402	41784803	754	1021	706	362	49.17
SE_1	53914	42421228	786	1124	734	352	49.89
SE_2	56329	40948108	726	949	673	364	48.81
SE_3	53389	39881045	746	1034	688	346	49.44
All-Unigene	129866	135692978	1044	1466	1032	527	48.89
