# Supplementary material for: Transcriptomic profiling revealed the role of 24-epibrassinolide in alleviating salt stress damage in tall fescue (Festuca arundinacea)
Source: Front Plant Sci. 2022 Sep 22;13:976341. doi: 10.3389/fpls.2022.976341 (PMC9540362; doi:10.3389/fpls.2022.976341)
Supplement: Supplementary file 3 [file Table_3.XLSX]

## Sheet: Sheet1
Supplementary Table 3-The numbers and percentages of unigenes in the seven databases
Values	Total	NR	NT	Swissprot	KEGG	KOG	Pfam	GO	Intersection	Overall
Number	129866	85000	76023	58513	61897	58312	58434	61289	31443	92409
Percentage	1	0.6545	0.5854	0.4506	0.4766	0.449	0.45	0.4719	0.2421	0.7116
