# Supplementary material for: Transcriptomic profiling revealed the role of 24-epibrassinolide in alleviating salt stress damage in tall fescue (Festuca arundinacea)
Source: Front Plant Sci. 2022 Sep 22;13:976341. doi: 10.3389/fpls.2022.976341 (PMC9540362; doi:10.3389/fpls.2022.976341)
Supplement: Supplementary file 4 [file Table_4.XLSX]

## Sheet: Sheet1
Supplementary Table 4-Numbers of genes annotated in transcription factor families
Family	number
MYB	253
bHLH	161
AP2-EREBP	148
WRKY	112
FAR1	97
NAC	91
C3H	85
G2-like	85
ABI3VP1	78
mTERF	62
C2H2	60
HSF	52
GRAS	49
Alfin-like	46
C2C2-GATA	45
MADS	42
TUB	41
ARF	40
bZIP	36
C2C2-Dof	34
Trihelix	31
BSD	28
Tify	28
TAZ	25
FHA	23
LOB	17
RWP-RK	16
LIM	15
C2C2-CO-like	14
Sigma70-like	13
SBP	12
TCP	12
TIG	12
EIL	11
DBP	10
ARR-B	9
E2F-DP	9
GeBP	9
HB	8
C2C2-YABBY	6
GRF	6
PLATZ	6
VOZ	6
BES1	5
CPP	5
PBF-2-like	5
zf-HD	5
BBR/BPC	4
CAMTA	3
CSD	3
HRT	3
S1Fa-like	2
SRS	2
OFP	1
ULT	1
