# Supplementary material for: Transcriptomic profiling revealed the role of 24-epibrassinolide in alleviating salt stress damage in tall fescue (Festuca arundinacea)
Source: Front Plant Sci. 2022 Sep 22;13:976341. doi: 10.3389/fpls.2022.976341 (PMC9540362; doi:10.3389/fpls.2022.976341)
Supplement: Supplementary file 5 [file Table_5.XLSX]

## Sheet: CK vs SALT
Supplementary Table 5-GO annotation classification of DEGs in the CK vs. SALT comparison
Level 2	Level 1	number
cellular anatomical entity	cellular_component	6045
catalytic activity	molecular_function	4429
binding	molecular_function	4423
cellular process	biological_process	3990
metabolic process	biological_process	3613
response to stimulus	biological_process	1204
biological regulation	biological_process	1149
regulation of biological process	biological_process	1046
protein-containing complex	cellular_component	731
transporter activity	molecular_function	731
localization	biological_process	635
signaling	biological_process	416
transcription regulator activity	molecular_function	379
multicellular organismal process	biological_process	213
developmental process	biological_process	211
structural molecule activity	molecular_function	210
ATP-dependent activity	molecular_function	189
positive regulation of biological process	biological_process	154
reproduction	biological_process	142
reproductive process	biological_process	142
antioxidant activity	molecular_function	114
negative regulation of biological process	biological_process	114
molecular function regulator	molecular_function	108
biological process involved in interspecies interaction between organisms	biological_process	87
rhythmic process	biological_process	82
molecular transducer activity	molecular_function	61
translation regulator activity	molecular_function	45
protein folding chaperone	molecular_function	33
growth	biological_process	26
protein tag	molecular_function	25
immune system process	biological_process	15
small molecule sensor activity	molecular_function	14
cytoskeletal motor activity	molecular_function	13
molecular carrier activity	molecular_function	11
molecular adaptor activity	molecular_function	9
detoxification	biological_process	7
toxin activity	molecular_function	7
locomotion	biological_process	5
carbon utilization	biological_process	3
nitrogen utilization	biological_process	3
viral process	biological_process	2
nutrient reservoir activity	molecular_function	1

## Sheet: CK vs EBL
Supplementary Table 5-GO annotation classification of DEGs in the CK vs. EBL comparison
Level 2	Level 1	number
cellular anatomical entity	cellular_component	4506
catalytic activity	molecular_function	3414
binding	molecular_function	3330
cellular process	biological_process	2925
metabolic process	biological_process	2687
biological regulation	biological_process	863
response to stimulus	biological_process	847
regulation of biological process	biological_process	778
transporter activity	molecular_function	558
protein-containing complex	cellular_component	502
localization	biological_process	476
transcription regulator activity	molecular_function	321
signaling	biological_process	303
developmental process	biological_process	154
multicellular organismal process	biological_process	146
ATP-dependent activity	molecular_function	134
positive regulation of biological process	biological_process	99
reproduction	biological_process	86
reproductive process	biological_process	86
negative regulation of biological process	biological_process	85
rhythmic process	biological_process	73
antioxidant activity	molecular_function	71
molecular function regulator	molecular_function	66
biological process involved in interspecies interaction between organisms	biological_process	50
molecular transducer activity	molecular_function	48
structural molecule activity	molecular_function	37
protein folding chaperone	molecular_function	33
growth	biological_process	26
translation regulator activity	molecular_function	24
cytoskeletal motor activity	molecular_function	12
molecular adaptor activity	molecular_function	12
protein tag	molecular_function	12
immune system process	biological_process	9
molecular carrier activity	molecular_function	8
small molecule sensor activity	molecular_function	8
carbon utilization	biological_process	4
locomotion	biological_process	4
toxin activity	molecular_function	3
viral process	biological_process	3
nitrogen utilization	biological_process	2
detoxification	biological_process	1
general transcription initiation factor activity	molecular_function	1
nutrient reservoir activity	molecular_function	1
